# Supplementary material for: Extracellular Vesicles in Chagas Disease: A New Passenger for an Old Disease
Source: Front Microbiol. 2018 Jun 1;9:1190. doi: 10.3389/fmicb.2018.01190 (PMC5992290; doi:10.3389/fmicb.2018.01190)
Supplement: DATA SHEET S1 — Comparison of the proteins identified in T. cruzi (n = 237) (Bayer-Santos et al., 2013), Leishmania major (n = 261) (Silverman et al., 2010), and Trypanosoma brucei (n = 191) (Szempruch et al., 2016) EVs proteomic datasets (hypothetical proteins has been excluded from the analysis). [file Data_Sheet_1.XLSX]

## Sheet: Kinetoplastid EV comparisons
Specie	Life cycle stage	EV proteomic datasets	Results
T.cruzi (n=237)	Metacyclic trypomastigotes	Bayer-Santos et al., 2013	T.cruzi& Leish&T.brucei=35
L.donovani (n=261)	Stationary phase promastigotes	Silverman et al., 2010	T.cruzivs T.brucei=7
T.brucei (n=155)	Bloodstream trypomastigotes	Szempruch et al., 2016	T.cruzi vs Leish=60
			Leish vs brucei=63
	T.cruzi EV protein comparisons			L.donovani EV protein comparisons
T.cruzi	T.cruzi vs Leishmania	T.cruzi vs T.brucei	Leishmania	Leishmania vs T.brucei	Leishmania vs T.cruzi
cyclophilin a	cyclophilin a		10 kDa heat shock protein
calreticulin			14-3-3 protein I		14-3-3 protein I
Peptidyl-prolyl cis-trans isomerase		Peptidyl-prolyl cis-trans isomerase	14-3-3 protein II		14-3-3 protein II
prolyl oligopeptidase			26S protease regulatory subunit
surface glycoprotein GP90			2-oxoglutarate dehydrogenase, E2 component, dihydrolipoamide succinyltransferase
glycoprotein 82 kDa			3-hydroxyisobutyryl-coenzyme a hydrolase-like protein				T.cruzi = 237,		135
surface protease GP63	surface protease GP63		3'-nucleotidase/nuclease precursor				L.major= 261,		103
trans-sialidase			40S ribosomal protein L14	40S ribosomal protein L14			T.brucei = 156		86
trans-sialidase			40S ribosomal protein S12
trans-sialidase			40S ribosomal protein S13	40S ribosomal protein S13
IgE-dependent histamine-releasing factor			40S ribosomal protein S16	40S ribosomal protein S16
calcium-binding protein			40S ribosomal protein S17	40S ribosomal protein S17
14-3-3 protein I	14-3-3 protein I		40S ribosomal protein S18	40S ribosomal protein S18	40S ribosomal protein S18
calmodulin	calmodulin	Calmodulin	40S ribosomal protein S19-like protein
nucleoside diphosphate kinase B	nucleoside diphosphate kinase b	Nucleoside diphosphate kinase b	40S ribosomal protein S2	40S ribosomal protein S2
14-3-3 protein II	14-3-3 protein II		40S ribosomal protein S23	40S ribosomal protein S23
activated protein kinase C receptor	activated protein kinase c receptor		40S ribosomal protein S3	40S ribosomal protein S3
phosphatidylinositol 3 kinase			40S ribosomal protein S3a	40S ribosomal protein S3a	40S ribosomal protein S3a
calmodulin	calmodulin	Calmodulin	40S ribosomal protein S4	40S ribosomal protein S4
flagellar calcium binding protein		Flagellar calcium binding protein	40S ribosomal protein S5	40S ribosomal protein S5	40S ribosomal protein S5
inositol 5-phosphatase 1			40S ribosomal protein S8	40S ribosomal protein S8
protein kinase A regulatory subunit			40S ribosomal protein S9	40S ribosomal protein S9
serine/threonine protein kinase	serine/threonine protein kinase		40S ribosomal protein SA	40S ribosomal protein SA
hypothetical protein, conserved (phosphatidylinositol 3 kinase)			5-methyltetrahydropteroyltriglutamate--homocyst ei nemethyltransferase
protein kinase	protein kinase	Protein kinase	60S acidic ribosomal subunit protein	60S acidic ribosomal subunit protein
receptor-type adenylate cyclase	receptor-type adenylate cyclase	receptor-type adenylate cyclase	60S ribosomal protein L10, putativ
hypothetical protein, conserved (serine/threonine kinase)			60S ribosomal protein L11 (L5, L16
calpain-like cysteine peptidase	calpain-like cysteine peptidase	Calpain-like cysteine peptidase	60S ribosomal protein L13	60S ribosomal protein L13
peptidase M20/M25/M40			60S ribosomal protein L13a	60S ribosomal protein L13a
carboxypeptidase	carboxypeptidase		60S ribosomal protein L17	60S ribosomal protein L17
calpain-like cysteine peptidase	calpain-like cysteine peptidase	Calpain-like cysteine peptidase	60S ribosomal protein L18	60S ribosomal protein L18
thimet oligopeptidase			60S ribosomal protein L18a	60S ribosomal protein L18a
calpain cysteine peptidase			60S ribosomal protein L19, putativ
proteasome activator protein PA26	proteasome activator protein pa26		60S ribosomal protein L2	60S ribosomal protein L2
thermostable carboxypeptidase 1			60S ribosomal protein L21
proteasome alpha 2 subunit	proteasome alpha 2 subunit		60S ribosomal protein L23	60S ribosomal protein L23
29 kDa proteasome subunit TCPR29A			60S ribosomal protein L26	60S ribosomal protein L26
calpain cysteine peptidase			60S ribosomal protein L27	60S ribosomal protein L27
proteasome alpha 5 subunit	proteasome alpha 5 subunit		60S ribosomal protein L28	60S ribosomal protein L28
aminopeptidase P			60S ribosomal protein L32	60S ribosomal protein L32
aminopeptidase P			60S ribosomal protein L34	60S ribosomal protein L34
calpain-like cysteine peptidase	calpain-like cysteine peptidase	Calpain-like cysteine peptidase	60S ribosomal protein L35	60S ribosomal protein L35
aminopeptidase	aminopeptidase		60S ribosomal protein l36
serine carboxypeptidase (CBP1)			60S ribosomal protein L37a	60S ribosomal protein L37a
dipeptidyl-peptidase	dipeptidyl-peptidase		60S ribosomal protein L5	60S ribosomal protein L5
proteasome alpha 3 subunit	proteasome alpha 3 subunit		60S ribosomal protein L6	60S ribosomal protein L6
calpain-like cysteine peptidase	calpain-like cysteine peptidase	Calpain-like cysteine peptidase	60S ribosomal protein L7	60S ribosomal protein L7
aminopeptidase	aminopeptidase		60S ribosomal protein L7a	60S ribosomal protein L7a	60S ribosomal protein L7a
calpain-like cysteine peptidase	calpain-like cysteine peptidase	Calpain-like cysteine peptidase	60S ribosomal protein L9	60S ribosomal protein L9
aminopeptidase	aminopeptidase		60S ribosomal subunit protein L31	60S ribosomal subunit protein L31
mitochondrial processing peptidase, beta subunit	mitochondrial processing peptidase, beta subunit		6-phospho-1-fructokinase	6-phospho-1-fructokinase
mitochondrial processing peptide beta subunit			6-phosphogluconate dehydrogenase, decarboxylating
elongation factor 1-alpha G5			ABC transporter
elongation factor 2	elongation factor 2	Elongation factor 2	ABC transporter
eukaryotic initiation factor 5a			ABC transporter
elongation factor 1-beta	elongation factor 1-beta		ABC transporter, putativ
40S ribosomal protein S3a	40S ribosomal protein S3a	40S ribosomal protein S3a	acetyl-CoA carboxylase
elongation factor 1-gamma			acetyl-CoA synthetase
60S acidic ribosomal protein P0			acetyl-CoA synthetase
nascent polypeptide associated complex alpha subunit			acti
60S ribosomal protein L7a	60S ribosomal protein L7a	60S ribosomal protein L7a	adenylate kinase		adenylate kinase
basic transcription factor 3a			adenylate kinase		adenylate kinase
ribosomal protein L3	ribosomal protein l3		ADP ribosylation factor 3
eukaryotic initiation factor 4A	eukaryotic initiation factor 4a	eukaryotic initiation factor 4a	adp-ribosylation factor	ADP-ribosylation factor
40S ribosomal protein S18	40S ribosomal protein S18	40S ribosomal protein S18	alanyl-tRNA synthetase
60S acidic ribosomal protein			alpha tubulin	Alpha tubulin	alpha tubulin
40S ribosomal protein S5	40S ribosomal protein S5	40S ribosomal protein S5	amino acid permease
40S ribosomal protein S10		40S ribosomal protein S10	aminopeptidase		aminopeptidase
heat shock protein HSP70	heat shock protein HSP70		aminopeptidase		aminopeptidase
heat shock protein 83	heat shock protein 83	Heat shock protein 83	arginyl-tRNA synthetase
chaperonin HSP60, mitochondrial precursor	chaperonin Hsp60, mitochondrial precursor		aspartate aminotransferase	Aspartate aminotransferase
Heat shock 70 kDa protein, mitochondrial		Heat shock 70 kDa protein, mitochondrial	aspartyl-tRNA synthetase		aspartyl-tRNA synthetase
heat shock protein 70		Heat shock protein 70	ATPase alpha subuni
heat shock protein	heat shock protein		ATPase beta subunit		ATPase beta subunit
Hsc70-interacting protein			ATP-dependent Clp protease subunit, heat shock protein 100 (HSP100)
stress-induced protein sti1	stress-induced protein sti1		ATP-dependent DEAD/H RNA helicase	ATP-dependent DEAD/H RNA helicase	ATP-dependent DEAD/H RNA helicase
Heat shock protein 83	heat shock protein 83	Heat shock protein 83	ATP-dependent RNA helicase
protein disulfide isomerase			ATP-dependent RNA helicase
chaperone protein DNAJ	chaperone protein DNAJ		beta tubulin	Beta tubulin	beta tubulin
heat shock protein	heat shock protein		beta-fructofuranosidase
TCJ2 (DnaJ chaperone protein)			beta-tubulin
t-complex protein 1, delta subunit	t-complex protein 1, delta subunit		calcium motive p-type ATPase	calcium motive p-type ATPase
hypothetical protein, conserved (prefoldin subunit 1)			calmodulin	Calmodulin	calmodulin
transitional endoplasmic reticulum ATPase	Transitional endoplasmic reticulum ATPase		calpain protease-like protein
hypothetical protein TCSYLVIO_6406 (intracellular transport)			calpain-like cysteine peptidase	Calpain-like cysteine peptidase	calpain-like cysteine peptidase
dynein			carboxypeptidase		carboxypeptidase
hypothetical protein TCSYLVIO_5501			casein kinase
(alpha-soluble NSF attachment protein)			chaperone protein DNAJ		chaperone protein DNAJ
ADP-rybosylation factor			chaperonin alpha subunit
small GTP-binding protein Rab11	small GTP-binding protein Rab11		chaperonin containing t-complex protein
hypothetical protein, conserved	hypothetical protein, conserved		chaperonin Hsp60, mitochondrial precursor		chaperonin HSP60, mitochondrial precursor
(TBC (Tre-2/Bub2/Cdc16) domain containing protein)			chaperonin TCP20
sarcoplasmic reticulum glycoprotein			chaperonin
dynein heavy chain	dynein heavy chain		clathrin heavy chain	clathrin heavy chain	clathrin heavy chain
clathrin heavy chain	clathrin heavy chain	clathrin heavy chain	C-terminal motor kinesin	C-terminal motor kinesin	C-terminal motor kinesin
neurobeachin/beige protein			cystathione gamma lyase		cystathione gamma lyase
small GTP-binding Rab			cysteine synthase		cysteine synthase
hypothetical protein, conserved (part of BBSome complex)			cysteine-leucine rich protein
proton motive ATPase			cysteinyl-tRNA synthetase
ATPase beta subunit	ATPase beta subunit		cytoskeleton-associated protein CAP5.5		cytoskeleton-associated protein CAP5.5
karyopherin beta			cytosolic malate dehydrogenase		cytosolic malate dehydrogenase
(H+)-ATPase G subunit			delta-1-pyrroline-5-carboxylate dehydrogenase		delta-1-pyrroline-5-carboxylate dehydrogenase
hypothetical protein, conserved	hypothetical protein, conserved		dihydrolipoamide acetyltransferase precursor
sodium stibogluconate resistance protein	sodium stibogluconate resistance protein		dihydrolipoamide dehydrogenase
alpha tubulin	alpha tubulin	Alpha tubulin	dipeptidyl-peptidase
beta tubulin	beta tubulin	Beta tubulin	dynein heavy chain		dynein heavy chain
microtubule-associated protein			dynein heavy chain		dynein heavy chain
cofilin/actin depolymerizing factor			EIF3-interacting protein-like protein
hypothetical protein, conserved	hypothetical protein, conserved		elongation factor 1-alpha 2
microtubule-associated protein air9			elongation initiation factor 2 alpha subunit
I/6 autoantigen			eukaryotic initiation factor 4a	eukaryotic initiation factor 4a	eukaryotic initiation factor 4A
hypothetical protein TCSYLVIO_4910			eukaryotic translation initiation factor 3 subunit 8
mitotubule-associated protein gb4	mitotubule-associated protein Gb4		eukaryotic translation initiation factor
cytoskeleton-associated protein CAP5.5	cytoskeleton-associated protein CAP5.5		fumarate hydratase
actin			Gim5A protein
surface protein TolT			glucose transporter, lmgt2
hypothetical protein TCSYLVIO_5262			glucose-regulated protein 78
p25-alpha domain-containing protein			glutamate dehydrogenase		glutamate dehydrogenase
G-actin binding protein			glutathione peroxidase-like protein
kinesin	kinesin		glyceraldehyde-3-phosphate dehydrogenase, glycosomal	glyceraldehyde-3-phosphate dehydrogenase, glycosomal	glyceraldehyde-3-phosphate dehydrogenase, glycosomal
kinetoplast-associated protein-like protein			glycosomal malate dehydrogenase		glycosomal malate dehydrogenase
kinesin	kinesin		glycosomal membrane protein
C-terminal motor kinesin	C-terminal motor kinesin	C-terminal motor kinesin	glycyl tRNA synthetase
hypothetical protein, conserved (microtubule motor activity)			GTP-binding protein
dehydrogenase			GTP-binding protein
tryparedoxin peroxidase	tryparedoxin peroxidase	Tryparedoxin peroxidase	heat shock 70-related protein 1
D-isomer specific 2-hydroxyacid dehydrogenase-protein			heat shock protein DnaJ
thiol-transferase Tc52			heat shock protein		heat shock protein
hypothetical protein TCSYLVIO_7259			heat shock protein		heat shock protein
acireductone dioxygenase Fe-requiring activity			heat shock protein HSP70		heat shock protein HSP70
aldo-keto reductase			hexokinase	hexokinase	hexokinase
tryparedoxin			histone H2
Fe-superoxide dismutase			histone h4	Histone H4
dihydrolipoyl dehydrogenase			histone h
NADP-dependent alcohol hydrogenase			katanin-like protein
alcohol dehydrogenase			kinesin		kinesin
trypanothione synthetase	trypanothione synthetase		leucyl-tRNA synthetase
tryparedoxin peroxidase	tryparedoxin peroxidase	Tryparedoxin peroxidase	MCAK-like kinesin
thiol-transferase Tc52			membrane-bound acid phosphatase 2
trypanothione reductase	trypanothione reductase		methionyl-tRNA synthetase
nitrate reductase			methylthioadenosine phosphorylase
oxidoreductase			mitochondrial phosphate transporter
cytochrome b5-like			mitochondrial processing peptidase, beta subunit		mitochondrial processing peptidase, beta subunit
iron superoxide dismutase A			mitotubule-associated protein Gb4		mitotubule-associated protein gb4
trypanothione/tryparedoxin dependent peroxidase 2			myosin heavy chain
ascorbate-dependent peroxidase			n-acyl-l-amino acid amidohydrolase
thioredoxin			NADP-dependent alcohol dehydrogenase
enolase	enolase	Enolase	nitrilase		nitrilase
transaldolase			nucleolar protein
phosphoglycerate kinase			nucleoside diphosphate kinase b	Nucleoside diphosphate kinase b	nucleoside diphosphate kinase B
cytosolic malate dehydrogenase	cytosolic malate dehydrogenase		nucleoside transporter 1
glycosomal malate dehydrogenase	glycosomal malate dehydrogenase		paraflagellar rod protein 1D
2,3-bisphosphoglycerate-independent phosphoglycerate mutase	2,3-bisphosphoglycerate-independent phosphoglycerate mutase	2,3-bisphosphoglycerate-independent phosphoglycerate mutase	paraflagellar rod protein 2C
malic enzyme			peptidase m20/m25/m40 family-like protein
hexokinase	hexokinase	hexokinase	peptidylprolyl isomerase-like protein
transketolase			peroxidoxin
isocitrate dehydrogenase			phosphodiesterase
glyceraldehyde-3-phosphate dehydrogenase, glycosomal	glyceraldehyde-3-phosphate dehydrogenase, glycosomal	glyceraldehyde-3-phosphate dehydrogenase, glycosomal	phosphoprotein phosphatase
phosphoenolpyruvate carboxykinase			prolyl-trna synthetase
fructose-bisphosphate aldolase, glycosomal	fructose-bisphosphate aldolase, glycosomal	Fructose-bisphosphate aldolase, glycosomal	proteasome activator protein pa26		proteasome activator protein PA26
hypothetical protein TCSYLVIO_5131			proteasome alpha 1 subunit
aldose 1-epimerase-like protein			proteasome alpha 1 subunit
glucose-6-phosphate isomerase	glucose-6-phosphate isomerase		proteasome alpha 2 subunit		proteasome alpha 2 subunit
phosphomannomutase	phosphomannomutase		proteasome alpha 3 subunit		proteasome alpha 3 subunit
pyruvate kinase	pyruvate kinase	Pyruvate kinase	proteasome alpha 5 subunit		proteasome alpha 5 subunit
sterol 24-c-methyltransferase			proteasome alpha 7 subunit
myo-inositol-1-phosphate synthase	myo-inositol-1-phosphate synthase		proteasome alpha 7 subunit
fatty acid desaturase			proteasome beta 2 subunit
3-ketoacyl-CoA thiolase			proteasome beta 3 subunit
hypothetical protein TCSYLVIO_2767			proteasome beta 5 subunit
hydroxymethylglutaryl-synthase			proteasome beta 6 subunit
diphosphomevalonate decarboxylase			proteasome beta-1 subunit
enoyl-CoA hydratase, mitochondrial			proteasome regulatory ATPase subunit 1
glutamate dehydrogenase	glutamate dehydrogenase		proteasome regulatory ATPase subunit 2	Proteasome regulatory ATPase subunit 2
tyrosine aminotransferase			proteasome regulatory ATPase subunit 5
cystathionine beta-synthase			proteasome regulatory ATPase subunittcc1l8.3
arginine kinase		arginine kinase	proteasome regulatory non-ATP-ase subunit 11
glutamamyl carboxypeptidase			proteasome regulatory non-ATP-ase subunit 2
urocanate hydratase			proteasome regulatory non-ATP-ase subunit 3
cystathione gamma lyase	cystathione gamma lyase		proteasome regulatory non-ATP-ase subunit 5
tyrosine aminotransferase			proteasome regulatory non-ATPase subunit 6, putativ
arginase			proteasome regulatory non-ATP-ase subunit 8
amidinotransferase			proteasome regulatory non-ATP-ase subunit
aspartate carbamoyltransferase			proteasome regulatory non-ATPase subunit
S-adenosylhomocysteine hydrolase	S-adenosylhomocysteine hydrolase	S-adenosylhomocysteine hydrolase	proteasome regulatory non-ATP-ase subunit
2-amino-3-ketobutyrate coenzyme A ligase			proteasome regulatory non-ATP-ase subunit
delta-1-pyrroline-5-carboxylate dehydrogenase	delta-1-pyrroline-5-carboxylate dehydrogenase		protein kinase	Protein kinase	protein kinase
glutamine synthetase			protein tyrosine phosphatase-like protein
alanine aminotransferase			pteridine transporter ft3
hypothetical protein TCSYLVIO_5201			pyruvate dehydrogenase E1 component alpha subunit
class-IV pyridoxal-phosphate-dependent aminotransferase			pyruvate kinase	Pyruvate kinase	pyruvate kinase
S-adenosylmethionine synthetase	S-adenosylmethionine synthetase		pyruvate phosphate dikinase
ubiquitin-like protein			rab-GDP dissociation inhibitor
imidazolonepropionase			ras-related protein rab-5
carnitine/choline acetyltransferase			receptor-type adenylate cyclase	receptor-type adenylate cyclase	receptor-type adenylate cyclase
ubiquitin-protein ligase-like			ribosomal protein L15	Ribosomal protein L15
tyrosine aminotransferase			ribosomal protein L1a
hypothetical protein, conserved	hypothetical protein, conserved		ribosomal protein L27
F-box only protein 11-like			ribosomal protein l3		ribosomal protein L3
aminoacylase			ribosomal protein l35a
cysteine synthase	cysteine synthase		ribosomal protein S7	Ribosomal protein S7
ubiquitin-activating enzyme E1	ubiquitin-activating enzyme E1		RNA binding protein
aspartate carbamoyltransferase			S-adenosylhomocysteine hydrolase	S-adenosylhomocysteine hydrolase	S-adenosylhomocysteine hydrolase
aconitase			serine hydroxymethyltransferase
succinyl-CoA ligase [GDP-forming] beta-chain			seryl-tRNA synthetase		seryl-tRNA synthetase
nitrilase	nitrilase		small GTP-binding protein Rab1	Small GTP-binding protein Rab1
haloacid dehalogenase-like hydrolase			small GTP-binding protein Rab11		small GTP-binding protein Rab11
spermidine synthase			small GTP-binding protein Rab28
hypothetical protein, conserved	hypothetical protein, conserved		sodium stibogluconate resistance protein		sodium stibogluconate resistance protein
4-methyl-5-thiazole monophosphate			stress-induced protein sti
mannose-1-phosphate guanyltransferase	mannose-1-phosphate guanyltransferase		stress-inducible protein STI1 homolog
nucleoside phosphorylase			succinate dehydrogenase flavoprotein
ribonucleoside-diphosphate reductase small chain			surface antigen protein 2
adenosine 5'-monophosphoramidase			syntaxin binding protein 1
adenylosuccinate synthetase		Adenylosuccinate synthetase	target SNARE
adenylate kinase	adenylate kinase		t-complex protein 1, delta subunit		t-complex protein 1, delta subunit
adenosine monophosphate deaminase			t-complex protein 1, eta subunit
hypothetical protein, conserved (nucleic acid binding)			t-complex protein 1, gamma subunit
threonyl-tRNA synthetase	threonyl-tRNA synthetase	Threonyl-tRNA synthetase	threonyl-tRNA synthetase	Threonyl-tRNA synthetase	threonyl-tRNA synthetase
seryl-tRNA synthetase	seryl-tRNA synthetase		Transitional endoplasmic reticulum ATPase		transitional endoplasmic reticulum ATPase
hypothetical protein TCSYLVIO_5171 (RNA binding)			translation initiation factor
asparaginyl-tRNA synthetase			ubiquitin-activating enzyme E1		ubiquitin-activating enzyme E1
CCR4NOT			ubiquitin-activating enzyme E1		ubiquitin-activating enzyme E1
helicase			ubiquitin-conjugating enzyme-like protein
aspartyl-tRNA synthetase	aspartyl-tRNA synthetase		ubiquitin-fusion protein
tyrosyl-tRNA synthetase			vacuolar ATP synthase catalytic subunit a
hypothetical protein, conserved	hypothetical protein, conserved		vacuolar ATP synthase subunit B
ATP-dependent DEAD/H RNA helicase	ATP-dependent DEAD/H RNA helicase	ATP-dependent DEAD/H RNA helicase	vacuolar protein sorting-associated protein-like protein
hypothetical protein, conserved	hypothetical protein, conserved		vacuolar-type proton translocating pyrophosphatase 1
staphylococcal nuclease domain containing 1/RISC complex			vesicle-associated membrane protein, putativ
hypothetical protein, conserved	hypothetical protein, conserved		vesicle-fusing ATPase
zinc finger domain			fructose-bisphosphate aldolase, glycosomal	Fructose-bisphosphate aldolase, glycosomal	fructose-bisphosphate aldolase, glycosomal
hypothetical protein, conserved (DNA binding)			ADP,ATP carrier protein 1, mitochondrial precursor
isoleucyl-tRNA synthetase	isoleucyl-tRNA synthetase		cyclophilin a		cyclophilin a
topoisomerase			elongation factor 1-beta		elongation factor 1-beta
DNA excision repair protein			elongation factor-1 gamma
ama1 protein (apical membrane antigen 1)			elongation factor 2	Elongation factor 2	elongation factor 2
			enolase	Enolase	enolase
			mannose-1-phosphate guanyltransferase		mannose-1-phosphate guanyltransferase
			surface protease GP63		surface protease GP63
			P-type H+-ATPase	P-type H+-ATPase
			heat shock protein 70-related protein
			heat shock protein 83	Heat shock protein 83	heat shock protein 83
			isoleucyl-tRNA synthetase		isoleucyl-tRNA synthetase
			myo-inositol-1-phosphate synthase		myo-inositol-1-phosphate synthase
			Kinetoplastid membrane protein KMP-11	Kinetoplastid membrane protein KMP-11
			activated protein kinase c receptor		activated protein kinase C receptor
			lipophosphoglycan biosynthetic protein
			S-adenosylmethionine synthetase		S-adenosylmethionine synthetase
			nucleoside transporter 1
			2,3-bisphosphoglycerate-independent phosphoglycerate mutase	2,3-bisphosphoglycerate-independent phosphoglycerate mutase	2,3-bisphosphoglycerate-independent phosphoglycerate mutase
			prostaglandin f2-alpha synthase
			glucose-6-phosphate isomerase		glucose-6-phosphate isomerase
			phosphoglycerate kinase B, cytosolic
			phosphomannomutase		phosphomannomutase
			40S ribosomal protein S6	40S ribosomal protein S6
			proteasome regulatory ATPase subunit
			40S ribosomal protein S24	40S ribosomal protein S24
			tryparedoxin peroxidase	Tryparedoxin peroxidase	tryparedoxin peroxidase
			trypanothione reductase		trypanothione reductase
			trypanothione synthetase		trypanothione synthetase
